# Supplementary material for: Evolutionary Mirages: Selection on Binding Site Composition Creates the Illusion of Conserved Grammars in Drosophila Enhancers
Source: PLoS Genet. 2010 Jan 22;6(1):e1000829. doi: 10.1371/journal.pgen.1000829 (PMC2809757; doi:10.1371/journal.pgen.1000829)
Supplement: Dataset S1 — Transcription factor matrices and enhancer sequence used in this study. (0.01 MB CDX) [file pgen.1000829.s011.cdx]

Archive with 14 entries (13 files):
- Data
- Data/kr.oneHybrid.pwm
- Data/eveStripeTwo.fa
- Data/caggtag.wieschaus.pwm
- Data/README.txt
- Data/hb.footprints.pwm
- Data/bcd.oneHybrid.pwm
- Data/gt.oneHybrid.pwm
- Data/bcd.selex.pwm
- Data/kr.selex.pwm
- Data/bcd.footprints.pwm
- Data/kr.footprints.pwm
- Data/gt.footprints.pwm
- Data/hb.oneHybrid.pwm
