# Supplementary material for: Evolutionary Mirages: Selection on Binding Site Composition Creates the Illusion of Conserved Grammars in Drosophila Enhancers
Source: PLoS Genet. 2010 Jan 22;6(1):e1000829. doi: 10.1371/journal.pgen.1000829 (PMC2809757; doi:10.1371/journal.pgen.1000829)
Supplement: Dataset S1 — Transcription factor matrices and enhancer sequence used in this study. (0.01 MB CDX) [file pgen.1000829.s011.cdx › Data/kr.oneHybrid.pwm]

-1.07299971281	-0.182321556794	0.887580625992	-0.21346179753
0.120574384294	-0.618926905638	-0.414943852063	0.609560464452
0.917861824106	-3.05400118168	-2.64853607357	0.0976658934968
1.12932041695	-1.92798991882	-2.64853607357	-2.64853607357
0.54102536363	-1.92798991882	-0.0458463881254	0.223143551314
-3.05400118168	-3.05400118168	-2.64853607357	1.5660576168
-1.07299971281	-3.05400118168	-2.64853607357	1.46914516883
-1.41177344642	-3.05400118168	-2.64853607357	1.50250383233
-3.05400118168	0.877824451046	-1.52252481071	0.0976658934968
-0.618926905638	0.792594018428	-2.64853607357	-0.21346179753
0.747090263043	-0.820408960171	-0.414943852063	-0.667534604703
