# Supplementary material for: Evolutionary Mirages: Selection on Binding Site Composition Creates the Illusion of Conserved Grammars in Drosophila Enhancers
Source: PLoS Genet. 2010 Jan 22;6(1):e1000829. doi: 10.1371/journal.pgen.1000829 (PMC2809757; doi:10.1371/journal.pgen.1000829)
Supplement: Dataset S1 — Transcription factor matrices and enhancer sequence used in this study. (0.01 MB CDX) [file pgen.1000829.s011.cdx › Data/eveStripeTwo.fa]

>eveStripeTwo
TAATGCCAATGCAAATTGCGGGCGCAATATAACCCAATAATTTGAAGTAACTGGCAGGAGCGAGGTATCCTTCCTGGTTACCCGGTACTGCATAACAATGGAACCCGAACCGTAACTGGGACAGATCGAAAAGCTGGCCTGGTTTCTCGCTGTGTGTGCCGTGTTAATCCGTTTGCCATCAGCGAGATTATTAGTCAATTGCAGTTGCAGCGTTTCGCTTTCGTCCTCGTTTCACTTTCGAGTTAGACTTTATTGCAGCATCTTGAACAATCGTCGCAGTTTGGTAACACGCTGTGCCATACTTTCATTTAGACGGAATCGAGGGACCCTGGACTATAATCGCACAACGAGACCGGGTTGCGAAGTCAGGGCATTCCGCCGATCTAGCCATCGCCATCTTCTGCGGGCGTTTGTTTGTTTGTTTGCTGGGATTAGCCAAGGGCTTGACTTGGAATCCAATCCCGATCCCTAGCCCGATCCCAATCCCAATCCCAATCCCTTGTCCTTTTCATTAGAAAGTCATAAAAACACATAATAATGATGTCGAAGGGATTAGGGGCGCGCAGGTCCAGGCAACGCAATTAACGGACTAGCGAACTGGGTTATTTTTTTGCGCCGACTTAGCCCTGATCCGCGAGCTTAACCCGTTTTGAGCCGGGCAGCAGGTAGTTGTGGGTGGACCCCACGATTTTTTTGGCCAAACCTCCAAGCTAACTTGCGCAAGTGGCAAGTGGCCGGTTTGCTGGCCCAAAAGAGGAGGCACTATCCCGGTCCTGGTACAGTTGGTACGCTGGGAATGATTATATCATCATAATAAATGTTT
