# Supplementary material for: Evolutionary Mirages: Selection on Binding Site Composition Creates the Illusion of Conserved Grammars in Drosophila Enhancers
Source: PLoS Genet. 2010 Jan 22;6(1):e1000829. doi: 10.1371/journal.pgen.1000829 (PMC2809757; doi:10.1371/journal.pgen.1000829)
Supplement: Dataset S1 — Transcription factor matrices and enhancer sequence used in this study. (0.01 MB CDX) [file pgen.1000829.s011.cdx › Data/caggtag.wieschaus.pwm]

0.0543612092189	-0.0379552200004	-0.496037923612	0.309782419452
-1.49850635173	-0.68757613551	1.30485402918	-1.49850635173
1.18820671199	-3.80109144472	-3.80109144472	-3.80109144472
-3.80109144472	-3.80109144472	-3.80109144472	1.59139909184
-3.80109144472	-3.80109144472	-3.80109144472	1.59139909184
-3.80109144472	1.18820671199	-3.80109144472	-3.80109144472
1.18820671199	-3.80109144472	-3.80109144472	-3.80109144472
-0.240992780473	-0.883320712637	-0.883320712637	1.02522028991
0.189434622195	-0.224541175581	-0.224541175581	0.173906359869
