# Supplementary material for: Evolutionary Mirages: Selection on Binding Site Composition Creates the Illusion of Conserved Grammars in Drosophila Enhancers
Source: PLoS Genet. 2010 Jan 22;6(1):e1000829. doi: 10.1371/journal.pgen.1000829 (PMC2809757; doi:10.1371/journal.pgen.1000829)
Supplement: Dataset S1 — Transcription factor matrices and enhancer sequence used in this study. (0.01 MB CDX) [file pgen.1000829.s011.cdx › Data/hb.footprints.pwm]

-0.589711593312	0.753771802376	-0.454736157115	-1.06087196069
-4.64439089914	1.16774760015	-4.64439089914	-1.8718021769
-3.17805383035	1.12705022399	-1.38629436112	-2.85263142991
-4.64439089914	1.18749157814	-2.85263142991	-4.64439089914
-4.64439089914	1.19721928131	-4.64439089914	-4.64439089914
-3.17805383035	1.14760593234	-1.59986846142	-4.64439089914
0.642191211188	-1.32416258001	-1.06087196069	0.339215722567
-0.429797208768	0.516578276255	-0.190043602888	-0.3817110221
