# Supplementary material for: Evolutionary Mirages: Selection on Binding Site Composition Creates the Illusion of Conserved Grammars in Drosophila Enhancers
Source: PLoS Genet. 2010 Jan 22;6(1):e1000829. doi: 10.1371/journal.pgen.1000829 (PMC2809757; doi:10.1371/journal.pgen.1000829)
Supplement: Dataset S1 — Transcription factor matrices and enhancer sequence used in this study. (0.01 MB CDX) [file pgen.1000829.s011.cdx › Data/bcd.oneHybrid.pwm]

-0.90506467236	0.482115517884	0.30542583924	-0.499599564252
-1.09947114795	1.0163193222	-1.25468698805	-2.64853607357
1.06675916886	-1.09947114795	-2.64853607357	-2.64853607357
1.1147755065	-3.05400118168	-2.64853607357	-1.25468698805
-2.13167536429	0.935544435571	-2.64853607357	-0.0743068308217
-3.05400118168	-1.34102040451	1.49652061419	-2.64853607357
-3.05400118168	-0.182321556794	1.25313082536	-1.72621025618
