# Supplementary material for: Evolutionary Mirages: Selection on Binding Site Composition Creates the Illusion of Conserved Grammars in Drosophila Enhancers
Source: PLoS Genet. 2010 Jan 22;6(1):e1000829. doi: 10.1371/journal.pgen.1000829 (PMC2809757; doi:10.1371/journal.pgen.1000829)
Supplement: Dataset S1 — Transcription factor matrices and enhancer sequence used in this study. (0.01 MB CDX) [file pgen.1000829.s011.cdx › Data/gt.oneHybrid.pwm]

0.843433259571	-3.05400118168	-0.123266201148	-0.582112228971
-3.05400118168	1.1605925087	-2.64853607357	-2.64853607357
-3.05400118168	1.1260286008	-2.64853607357	-1.45495709843
1.01453428381	-3.05400118168	-2.64853607357	-0.326599435394
-3.05400118168	-1.86042220654	1.53149370891	-2.64853607357
-0.732064543502	-3.05400118168	-2.64853607357	1.41999939191
-3.05400118168	1.09022712643	-0.926174319672	-2.64853607357
1.09022712643	-3.05400118168	-0.926174319672	-2.64853607357
1.1605925087	-3.05400118168	-2.64853607357	-2.64853607357
-3.05400118168	-0.215394564364	1.29449581491	-2.64853607357
0.636887918411	-0.732064543502	0.0456270355717	-0.926174319672
