# Supplementary material for: Evolutionary Mirages: Selection on Binding Site Composition Creates the Illusion of Conserved Grammars in Drosophila Enhancers
Source: PLoS Genet. 2010 Jan 22;6(1):e1000829. doi: 10.1371/journal.pgen.1000829 (PMC2809757; doi:10.1371/journal.pgen.1000829)
Supplement: Dataset S1 — Transcription factor matrices and enhancer sequence used in this study. (0.01 MB CDX) [file pgen.1000829.s011.cdx › Data/bcd.selex.pwm]

-0.0945941038697	-1.11741255317	0.42485564234	0.479538968614
-0.78512005095	0.354523634396	0.654069723621	-1.36924849385
-2.90189926307	1.17711093515	-3.06697901343	-5.63192837089
1.1917203988	-6.037393479	-5.63192837089	-2.92387816979
1.1917203988	-6.037393479	-5.63192837089	-2.92387816979
-3.6394982062	1.17120685896	-5.63192837089	-2.13542080942
-6.037393479	-6.037393479	1.60728660289	-5.63192837089
-3.09295449983	-1.32786327768	1.49174441432	-2.41305254602
