# Supplementary material for: Evolutionary Mirages: Selection on Binding Site Composition Creates the Illusion of Conserved Grammars in Drosophila Enhancers
Source: PLoS Genet. 2010 Jan 22;6(1):e1000829. doi: 10.1371/journal.pgen.1000829 (PMC2809757; doi:10.1371/journal.pgen.1000829)
Supplement: Dataset S1 — Transcription factor matrices and enhancer sequence used in this study. (0.01 MB CDX) [file pgen.1000829.s011.cdx › Data/kr.selex.pwm]

-1.56264575093	1.05231402711	-1.15718064282	-2.59226516811
-4.60716818865	1.02404359317	-0.23141116699	-4.20170308054
1.18888956211	-4.60716818865	-3.10309079187	-4.20170308054
1.14540445017	-4.60716818865	-1.49365287944	-3.10309079187
-4.60716818865	-4.60716818865	1.60041529483	-4.20170308054
-4.60716818865	-3.50855589998	1.59435467022	-4.20170308054
-4.60716818865	-3.50855589998	1.59435467022	-4.20170308054
-4.60716818865	1.02404359317	-0.23141116699	-4.20170308054
-4.60716818865	1.18888956211	-4.20170308054	-3.10309079187
-4.60716818865	1.14540445017	-1.49365287944	-3.10309079187
