# Supplementary material for: Evolutionary Mirages: Selection on Binding Site Composition Creates the Illusion of Conserved Grammars in Drosophila Enhancers
Source: PLoS Genet. 2010 Jan 22;6(1):e1000829. doi: 10.1371/journal.pgen.1000829 (PMC2809757; doi:10.1371/journal.pgen.1000829)
Supplement: Dataset S1 — Transcription factor matrices and enhancer sequence used in this study. (0.01 MB CDX) [file pgen.1000829.s011.cdx › Data/bcd.footprints.pwm]

-0.51502731062	0.151451622858	0.609560464452	-0.65610590888
-0.323972073857	0.830993151362	-1.10809103262	-1.95538889301
1.13565356035	-3.45946628979	-3.05400118168	-1.44456326924
1.17526269844	-3.45946628979	-3.05400118168	-3.05400118168
-3.45946628979	0.774640214811	-3.05400118168	0.501346879811
-2.36085400112	-1.06157101699	1.45685832484	-3.05400118168
-2.36085400112	0.301733825907	0.877824451046	-0.856776604342
-1.26224171245	-0.414943852063	0.442506379789	0.707198934016
