# Supplementary material for: Evolutionary Mirages: Selection on Binding Site Composition Creates the Illusion of Conserved Grammars in Drosophila Enhancers
Source: PLoS Genet. 2010 Jan 22;6(1):e1000829. doi: 10.1371/journal.pgen.1000829 (PMC2809757; doi:10.1371/journal.pgen.1000829)
Supplement: Dataset S1 — Transcription factor matrices and enhancer sequence used in this study. (0.01 MB CDX) [file pgen.1000829.s011.cdx › Data/kr.footprints.pwm]

0.999672340813	-1.37190562367	-2.91235066461	-0.715126087279
0.886876846668	-1.12059119539	-0.347401307153	-1.81373837595
0.395756293981	-1.12059119539	0.223143551314	0.0320883145515
-1.70837786029	-1.70837786029	-2.91235066461	1.48209849006
-1.12059119539	-1.70837786029	-1.81373837595	1.40513744892
-0.752866415262	-3.31781577272	-0.96644051556	1.35032921243
-2.21920348405	0.972643668425	-0.96644051556	-0.715126087279
-0.484602428667	0.725235495111	-0.715126087279	-0.715126087279
0.725235495111	-0.919920499925	-0.347401307153	-0.514455391817
0.178691788743	0.116171431762	-0.0791373205587	-0.514455391817
