# Supplementary material for: Evolutionary Mirages: Selection on Binding Site Composition Creates the Illusion of Conserved Grammars in Drosophila Enhancers
Source: PLoS Genet. 2010 Jan 22;6(1):e1000829. doi: 10.1371/journal.pgen.1000829 (PMC2809757; doi:10.1371/journal.pgen.1000829)
Supplement: Dataset S1 — Transcription factor matrices and enhancer sequence used in this study. (0.01 MB CDX) [file pgen.1000829.s011.cdx › Data/gt.footprints.pwm]

0.200670695462	0.674455047548	-2.19722457734	-2.19722457734
-2.19722457734	0.994622575144	-2.19722457734	-0.405465108108
0.674455047548	-0.730887508543	-2.19722457734	0.200670695462
-2.19722457734	1.12300374179	-2.19722457734	-2.19722457734
-2.19722457734	0.200670695462	-2.19722457734	1.06087196069
0.847297860387	-2.19722457734	0.200670695462	-2.19722457734
-2.19722457734	-0.730887508543	1.06087196069	0.200670695462
-2.19722457734	0.465363249689	-2.19722457734	0.847297860387
-2.19722457734	0.674455047548	0.575364144904	-2.19722457734
0.674455047548	0.200670695462	-2.19722457734	-2.19722457734
0.674455047548	-0.160342650075	-0.405465108108	-2.19722457734
-0.160342650075	0.674455047548	-2.19722457734	-0.405465108108
