# Supplementary material for: Evolutionary Mirages: Selection on Binding Site Composition Creates the Illusion of Conserved Grammars in Drosophila Enhancers
Source: PLoS Genet. 2010 Jan 22;6(1):e1000829. doi: 10.1371/journal.pgen.1000829 (PMC2809757; doi:10.1371/journal.pgen.1000829)
Supplement: Dataset S1 — Transcription factor matrices and enhancer sequence used in this study. (0.01 MB CDX) [file pgen.1000829.s011.cdx › Data/hb.oneHybrid.pwm]

-0.257659312398	-3.05400118168	0.887580625992	0.293201013156
0.404496085298	-0.112264094952	-0.835635004588	-0.0223806645615
-0.112264094952	-0.257659312398	0.147805795711	0.293201013156
0.228450200827	-0.633064325895	0.293201013156	-0.0223806645615
0.684279361064	-1.2411001127	0.147805795711	-0.835635004588
-3.05400118168	0.014646925143	0.72580841934	0.293201013156
0.320343311232	-1.78308026162	0.809961193406	-0.835635004588
0.996221967442	-3.05400118168	-0.227599217786	-2.64853607357
1.08178065241	-3.05400118168	-0.835635004588	-2.64853607357
1.1605925087	-3.05400118168	-2.64853607357	-2.64853607357
1.1605925087	-3.05400118168	-2.64853607357	-2.64853607357
1.1605925087	-3.05400118168	-2.64853607357	-2.64853607357
1.1605925087	-3.05400118168	-2.64853607357	-2.64853607357
0.996221967442	-0.633064325895	-2.64853607357	-2.64853607357
0.228450200827	-1.2411001127	0.9596068211	-2.64853607357
0.014646925143	-1.78308026162	0.633915308935	0.293201013156
